# Supplementary material for: Analysis of H3K4me3 and H3K27me3 bivalent promotors in HER2+ breast cancer cell lines reveals variations depending on estrogen receptor status and significantly correlates with gene expression
Source: BMC Med Genomics. 2020 Jul 3;13:92. doi: 10.1186/s12920-020-00749-2 (PMC7333309; doi:10.1186/s12920-020-00749-2)
Supplement: Supplementary file 1 — Additional file 1: Supplementary Table 1. Information and accession numbers for ChIP-seq and RNA-seq of the 6 cell lines used in this study. [file 12920_2020_749_MOESM1_ESM.xlsx]

## Sheet: Sheet1
Cell line	H3K4me3	H3K27me3	Input (ChIP-seq)	RNA-seq Rep 1 and 2	RNA-seq rep 3 and 4	HER2	ER	Tumour type
MB361	SRR3997255	SRR3997249	SRR3997263	SRR5364118	SRR5364120	+	+	adenocarcinoma
MB361	SRR3997256	SRR3997250	SRR3997264	SRR5364119	SRR5364121	+	+	adenocarcinoma
UACC812	SRR3997273	SRR3997267	SRR3997281	SRR5364122	SRR5364124	+	+	invasive ductal carcinoma
UACC812	SRR3997274	SRR3997268	SRR3997282	SRR5364123	SRR5364125	+	+	invasive ductal carcinoma
SKBR3	SRR3997291	SRR3997285	SRR3997299	SRR5364126	SRR5364128	+	-	adenocarcinoma
SKBR3	SRR3997292	SRR3997286	SRR3997300	SRR5364127	SRR5364129	+	-	adenocarcinoma
AU565	SRR3997309	SRR3997303	SRR3997317	SRR5364130	SRR5364132	+	-	adenocarcinoma
AU565	SRR3997310	SRR3997304	SRR3997318	SRR5364131	SRR5364133	+	-	adenocarcinoma
