# Supplementary material for: Analysis of H3K4me3 and H3K27me3 bivalent promotors in HER2+ breast cancer cell lines reveals variations depending on estrogen receptor status and significantly correlates with gene expression
Source: BMC Med Genomics. 2020 Jul 3;13:92. doi: 10.1186/s12920-020-00749-2 (PMC7333309; doi:10.1186/s12920-020-00749-2)
Supplement: Supplementary file 2 — Additional file 2: Supplementary Table 2. The TCGA patients that are HER2+ with their ER status as determined from a previous study. (CSV 3 kb) [file 12920_2020_749_MOESM2_ESM.csv]

Complete TCGA ID	ER Status	HER2 Status
TCGA-A8-A08H	Positive	Positive
TCGA-E2-A14Y	Positive	Positive
TCGA-AR-A1AT	Positive	Positive
TCGA-BH-A0DZ	Positive	Positive
TCGA-BH-A0AW	Positive	Positive
TCGA-A2-A04X	Positive	Positive
TCGA-A2-A0CX	Positive	Positive
TCGA-B6-A0RH	Positive	Positive
TCGA-A8-A076	Positive	Positive
TCGA-A8-A07B	Positive	Positive
TCGA-A8-A07I	Positive	Positive
TCGA-A8-A08B	Positive	Positive
TCGA-A8-A09G	Positive	Positive
TCGA-AR-A0TX	Positive	Positive
TCGA-BH-A0B7	Positive	Positive
TCGA-C8-A12T	Positive	Positive
TCGA-C8-A138	Positive	Positive
TCGA-E2-A14V	Positive	Positive
TCGA-E2-A152	Positive	Positive
TCGA-BH-A18M	Positive	Positive
TCGA-BH-A0B4	Positive	Positive
TCGA-A2-A0SY	Positive	Positive
TCGA-AO-A12C	Positive	Positive
TCGA-AQ-A04L	Positive	Positive
TCGA-A8-A07P	Positive	Positive
TCGA-A8-A099	Positive	Positive
TCGA-AN-A0FD	Positive	Positive
TCGA-AN-A0FT	Positive	Positive
TCGA-AR-A1AX	Positive	Positive
TCGA-C8-A132	Positive	Positive
TCGA-E2-A15E	Positive	Positive
TCGA-E2-A15H	Positive	Positive
TCGA-E2-A1B1	Positive	Positive
TCGA-A8-A06X	Positive	Positive
TCGA-BH-A18U	Positive	Positive
TCGA-D8-A140	Positive	Positive
TCGA-AQ-A04H	Positive	Positive
TCGA-A2-A0YG	Positive	Positive
TCGA-A2-A0EY	Positive	Positive
TCGA-BH-A0C0	Positive	Positive
TCGA-AO-A0JM	Positive	Positive
TCGA-A1-A0SM	Positive	Positive
TCGA-A8-A08G	Positive	Positive
TCGA-A8-A08P	Positive	Positive
TCGA-A8-A097	Positive	Positive
TCGA-A8-A09I	Positive	Positive
TCGA-A8-A09N	Positive	Positive
TCGA-AN-A0AJ	Positive	Positive
TCGA-AR-A0TQ	Positive	Positive
TCGA-BH-A0C7	Positive	Positive
TCGA-BH-A0DD	Positive	Positive
TCGA-C8-A1HL	Positive	Positive
TCGA-E2-A14W	Positive	Positive
TCGA-AQ-A0Y5	Positive	Positive
TCGA-BH-A1F2	Positive	Positive
TCGA-D8-A1XS	Positive	Positive
TCGA-A1-A0SN	Positive	Positive
TCGA-A7-A26H	Positive	Positive
TCGA-A8-A08S	Positive	Positive
TCGA-AC-A23C	Positive	Positive
TCGA-AC-A23H	Positive	Positive
TCGA-AQ-A1H2	Positive	Positive
TCGA-AR-A250	Positive	Positive
TCGA-AR-A254	Positive	Positive
TCGA-AR-A255	Positive	Positive
TCGA-C8-A26W	Positive	Positive
TCGA-D8-A1J9	Positive	Positive
TCGA-D8-A1JB	Positive	Positive
TCGA-D8-A1X5	Positive	Positive
TCGA-D8-A1XJ	Positive	Positive
TCGA-D8-A1XY	Positive	Positive
TCGA-D8-A27N	Positive	Positive
TCGA-D8-A27W	Positive	Positive
TCGA-E9-A1N6	Positive	Positive
TCGA-E9-A22D	Positive	Positive
TCGA-EW-A1IW	Positive	Positive
TCGA-EW-A1J3	Positive	Positive
TCGA-EW-A1OZ	Positive	Positive
TCGA-EW-A1PD	Positive	Positive
TCGA-A2-A0T1	Negative	Positive
TCGA-BH-A0EE	Negative	Positive
TCGA-A2-A0D1	Negative	Positive
TCGA-A2-A04W	Negative	Positive
TCGA-AO-A12D	Negative	Positive
TCGA-AO-A0JE	Negative	Positive
TCGA-A2-A0EQ	Negative	Positive
TCGA-A8-A08X	Negative	Positive
TCGA-A8-A0A7	Negative	Positive
TCGA-AN-A04C	Negative	Positive
TCGA-AN-A0FV	Negative	Positive
TCGA-C8-A12L	Negative	Positive
TCGA-C8-A12P	Negative	Positive
TCGA-C8-A12Q	Negative	Positive
TCGA-C8-A12Z	Negative	Positive
TCGA-C8-A135	Negative	Positive
TCGA-C8-A137	Negative	Positive
TCGA-C8-A1HF	Negative	Positive
TCGA-E2-A14P	Negative	Positive
TCGA-E2-A1B0	Negative	Positive
TCGA-BH-A1EN	Negative	Positive
TCGA-BH-A1FU	Negative	Positive
TCGA-B6-A1KF	Negative	Positive
TCGA-B6-A1KN	Negative	Positive
TCGA-D8-A1XT	Negative	Positive
TCGA-A2-A1G1	Negative	Positive
TCGA-AR-A24U	Negative	Positive
TCGA-C8-A1HK	Negative	Positive
TCGA-C8-A278	Negative	Positive
TCGA-D8-A1JA	Negative	Positive
TCGA-E2-A1LB	Negative	Positive
