# Supplementary material for: Analysis of H3K4me3 and H3K27me3 bivalent promotors in HER2+ breast cancer cell lines reveals variations depending on estrogen receptor status and significantly correlates with gene expression
Source: BMC Med Genomics. 2020 Jul 3;13:92. doi: 10.1186/s12920-020-00749-2 (PMC7333309; doi:10.1186/s12920-020-00749-2)
Supplement: Supplementary file 3 — Additional file 3: Supplementary Table 3. The genes identified in a previous study as markers for regulation in the ER and HER2 pathways. [file 12920_2020_749_MOESM3_ESM.xlsx]

## Sheet: S3_BC_pathway_signatures
HER2 Genes	ER Genes
ACADVL	ACOT2
ACSF2	ANXA9
ALAS1	AR
ATG2A	C10orf116
BCL11A	C14orf132
BDKRB2	CA12
C10orf10	CYB561
C17orf63	DALRD3
C2orf54	DCXR
CATSPERB	EPN3
CDR2L	ESR1
CEACAM7	FBP1
CLN3	FOXA1
COL15A1	FRAT1
COL9A2	GATA3
CPD	GPD1L
CRAT	HIF1AN
CRTAM	IDE
DDIT4	KIAA1279
DEPDC5	LIN7A
DHRS3	MAGED2
DLGAP4	MLPH
DSC2	PCBP2
DUSP4	PFDN5
EGFR	RAB11A
EGR1	RHOB
ELF3	ROGDI
ERAL1	RSAD1
ERBB2	SLC1A4
FASN	SLC35A1
FOXF1	SNX2
FOXO1	SOX13
GGA1	SPDEF
GGT1	SSH3
GPR137	ST3GAL6
GRB7	ST6GALNAC2
HDAC11	TFF3
HK2	TGFB3
HLA-DOB	TIMM17B
HNRNPL	TOB1
IER2	TTLL4
ILVBL
INPP5D
IRF8
ITPKC
JUN
KIAA0100
KLF5
KLHL24
KMO
KRT15
KRT7
LDLR
LY75
MACROD1
MAFF
MB
MCTP2
MED1
MED15
MICALL2
MNT
MSMB
NDRG1
NPR3
NR1H2
NXF3
OR2A9P
PADI2
PIH1D1
PKD1
PPAP2B
PRKACB
PRSS22
PRSS8
PTPRF
PXDN
RBM15B
RNF123
RPL19
RPS6KA5
SLC24A6
SNED1
SPAG5
SPRY1
SPRY4
ST6GAL1
STARD3
SUPT6H
SYN2
SYT17
TES
TGIF1
TJP3
TMPRSS2
TNFRSF11B
TRAF4
TRIB1
TRIM38
TRIM62
TRPM4
UBOX5
VLDLR
WSB1
YEATS2
ZFP36L1
ZMYM2
ZSCAN2
