# Supplementary material for: Analysis of H3K4me3 and H3K27me3 bivalent promotors in HER2+ breast cancer cell lines reveals variations depending on estrogen receptor status and significantly correlates with gene expression
Source: BMC Med Genomics. 2020 Jul 3;13:92. doi: 10.1186/s12920-020-00749-2 (PMC7333309; doi:10.1186/s12920-020-00749-2)
Supplement: Supplementary file 4 — Additional file 4: Supplementary Table 4. The list of genes in the HER pathway according to KEGG, with their histone trimethylation status and corresponding gene expression. [file 12920_2020_749_MOESM4_ESM.xlsx]

## Sheet: Sheet1
	Bivalency Status				Gene Expression (FPKM)
Gene	AU565	SKBR3	MB361	UACC812	AU565	SKBR3	MB361	UACC812
SRC	Both	Both	Both	Both	1.17179	2.33583	9.61501	24.4288
PAK3	Both	Both	Both	Both	0.0180256	0.0161149	0.0307326	0.0669945
BRAF	H3K4	H3K4	H3K4	H3K4	4.18397	2.86039	3.25919	1.49677
STAT5A	H3K27	H3K27	H3K27	H3K27	0.282912	1.51633	0	0.206531
NRG4	H3K27	H3K27	H3K27	H3K27	0.256838	0.183906	0.238446	0.285253
PAK5	Both	Both	H3K27	H3K27	NA	NA	NA	NA
HBEGF	H3K4	H3K4	Both	Both	3.66808	0.539557	0.224611	0.470559
SHC4	H3K4	H3K4	Both	H3K27	0.535796	0.0118525	0.117449	0
EGFR	Both	Both	Both	Both	7.65526	1.87128	0.304755	0.571479
ERBB4	Both	Both	Both	Both	0	0.0112412	0.491779	0.067704
MAP2K4	Both	Both	Both	Both	9.45743	4.47563	11.1814	7.38956
NCK2	Both	Both	Both	Both	16.3404	9.2536	28.1117	5.69677
NRG1	Both	Both	Both	Both	0.00710935	0.00729932	0.00273699	0.00297426
PAK1	Both	Both	Both	Both	2.36926	1.26245	5.86952	0.994015
PLCG2	Both	Both	Both	Both	0.813381	0	0.201099	0.641335
PRKCG	Both	Both	Both	Both	0	0.0333477	0	0.0587783
GAB1	Both	Both	Both	Both	3.57179	3.46097	2.02077	4.44971
NRG2	Both	Both	Both	Both	0.799579	0.526838	0	0
NRG3	Both	Both	Both	Both	0	0	0.407601	0.019926
PRKCA	Both	Both	Both	Both	2.81266	2.17749	0.6737	1.09563
PTK2	Both	Both	H3K4	Both	2.34223	4.58754	17.4619	18.6794
SHC2	H3K4	Both	Both	Both	0	0	1.41939	0.968791
SHC3	Both	Both	Both	Both	0.049887	0	0.102778	0.0473431
TGFA	Both	Both	Both	Both	0.103264	0.0443436	3.17716	5.27482
CBL	H3K4	H3K4	H3K4	H3K4	3.52434	3.11041	1.53543	4.42243
CRK	H3K4	H3K4	H3K4	H3K4	28.9596	22.8615	18.9454	28.1769
ERBB2	H3K4	H3K4	H3K4	H3K4	517.399	497.762	60.8826	412.37
GRB2	H3K4	H3K4	H3K4	H3K4	4.51289	7.7002	15.5952	27.2339
GSK3B	H3K4	H3K4	H3K4	H3K4	18.2339	13.7223	14.755	19.8786
MAP2K1	H3K4	H3K4	H3K4	H3K4	11.7315	9.20227	10.4958	14.0718
MAP2K7	H3K4	H3K4	H3K4	H3K4	3.07349	3.29014	3.58391	3.09295
MTOR	H3K4	H3K4	H3K4	H3K4	7.85697	6.14292	2.65794	5.97647
NCK1	H3K4	H3K4	H3K4	H3K4	9.28421	6.00545	8.96711	8.43398
PAK2	H3K4	H3K4	H3K4	H3K4	25.7146	26.7986	30.5781	47.6495
PLCG1	H3K4	H3K4	H3K4	H3K4	6.18149	7.81269	10.2612	9.2482
NRAS	H3K4	H3K4	H3K4	NA	38.588	29.7622	35.5624	0.459243
PAK6	NA	H3K4	H3K4	H3K4	0.32392	2.59361	2.62695	0.0514679
STAT5B	H3K4	H3K4	H3K4	H3K4	11.3434	13.2629	1.44712	4.43329
PRKCB	H3K27	H3K27	NA	H3K27	0	0	0	0
EIF4EBP1	H3K4	H3K4	H3K4	H3K4	23.9861	49.725	76.0182	61.6173
ERBB3	H3K4	H3K4	H3K4	H3K4	22.9806	26.0802	31.2637	32.6684
PAK4	H3K4	H3K4	H3K4	H3K4	11.4642	22.0874	18.037	23.8842
RAF1	H3K4	H3K4	H3K4	H3K4	12.1262	8.65332	10.7448	11.2093
MYC	H3K4	H3K4	H3K4	Both	104.953	65.4933	11.7038	24.8298
ABL1	H3K4	H3K4	H3K4	Both	3.51049	5.34858	12.0527	6.07743
ABL2	H3K4	H3K4	H3K4	Both	2.77337	1.00999	0.849611	2.89184
ARAF	H3K4	Both	H3K4	Both	23.1275	12.4889	22.4364	24.5603
ELK1	H3K4	H3K4	H3K4	Both	20.1648	14.1457	23.6244	24.8827
EREG	H3K4	H3K4	H3K4	Both	0.226202	0.19466	0.280608	5.70665
MAP2K2	H3K4	H3K4	H3K4	Both	8.73855	13.883	9.88763	11.291
KRAS	H3K4	H3K4	H3K4	Both	12.1364	14.4343	16.6245	8.23752
BTC	Both	H3K4	H3K4	Both	1.71834	1.59221	3.18879	0.308591
BAD	NA	NA	NA	NA	14.9737	20.8951	19.117	15.1489
AREG	H3K4	H3K4	H3K4	H3K4	0	0	0.785304	0
CBLB	Both	H3K4	H3K4	Both	0.709755	0.446376	1.65021	1.71496
CDKN1A	Both	H3K4	Both	Both	6.33189	7.1172	13.4443	59.1298
CDKN1B	H3K4	H3K4	H3K4	H3K4	20.6282	20.8489	35.6767	19.4333
EGF	Both	H3K4	H3K4	Both	5.32052	0.813051	1.48105	0.0435321
HRAS	NA	NA	NA	NA	19.2753	24.4073	7.71837	14.2259
JUN	NA	NA	NA	NA	23.6435	23.4197	11.9939	15.2601
SHC1	NA	NA	NA	NA	26.6974	22.8897	7.17952	46.9562
