# Supplementary material for: Analysis of H3K4me3 and H3K27me3 bivalent promotors in HER2+ breast cancer cell lines reveals variations depending on estrogen receptor status and significantly correlates with gene expression
Source: BMC Med Genomics. 2020 Jul 3;13:92. doi: 10.1186/s12920-020-00749-2 (PMC7333309; doi:10.1186/s12920-020-00749-2)
Supplement: Supplementary file 5 — Additional file 5: Supplementary Table 5. The list of genes in the Estrogen Signaling pathway according to KEGG, with their histone trimethylation status and corresponding gene expression (in FPKM). [file 12920_2020_749_MOESM5_ESM.xlsx]

## Sheet: Sheet1
	Bivalency Status				Gene Expressionc (FPKM)
Gene	AU565	SKBR3	MB361	UACC812	AU565	SKBR3	MB361	UACC812
ADCY1	H3K27	H3K27	Both	Both	0.0142763	0	1.01229	1.76199
ATF6B	H3K4	H3K4	Both	Both	0	0	0	0
ESR1	Both	Both	H3K4	H3K4	0.295419	0.022644	5.66415	7.79744
HBEGF	H3K4	H3K4	Both	Both	3.66808	0.539557	0.224611	0.470559
SHC4	H3K4	H3K4	Both	H3K27	0.535796	0.0118525	0.117449	0
KRT1	H3K27	H3K27	NA	NA	0.0392239	0	0	0
ADCY9	H3K4	H3K4	H3K4	H3K4	6.68394	3.74586	5.8847	13.9662
ATF4	Both	Both	Both	Both	51.2878	47.4805	95.9227	55.154
CREB1	Both	Both	Both	Both	6.40715	2.53018	3.53071	4.94978
SRC	Both	Both	Both	Both	1.17179	2.33583	9.61501	24.4288
KCNJ3	H3K27	Both	Both	Both	0.0148073	0	0.6806	0.0301706
GRM1	H3K27	H3K27	H3K27	H3K27	0.00346855	0.00507829	0.00576342	0.00306205
KCNJ5	H3K27	H3K27	H3K27	NA	0.00956292	0	0	0
OPRM1	Both	H3K27	H3K27	H3K27	0	0	0	0
MMP9	NA	Both	Both	Both	1.24156	4.06325	0.160812	0.077346
NCOA1	H3K4	H3K4	H3K4	H3K4	6.54233	6.03516	6.18941	5.51251
PRKCD	H3K4	H3K4	H3K4	H3K4	52.8187	78.6238	10.8159	27.0629
ADCY2	Both	H3K27	Both	Both	0	0	0	0
CREB3	H3K4	H3K4	H3K4	H3K4	20.786	13.9314	36.3643	20.9426
CTSD	H3K4	H3K4	H3K4	H3K4	937.468	648.833	234.873	1441.54
EBAG9	H3K4	H3K4	H3K4	H3K4	3.00168	6.86119	20.133	11.9232
GRB2	H3K4	H3K4	H3K4	H3K4	4.51289	7.7002	15.5952	27.2339
MAP2K1	H3K4	H3K4	H3K4	H3K4	11.7315	9.20227	10.4958	14.0718
NCOA3	H3K4	H3K4	H3K4	H3K4	35.3217	23.3046	5.36984	7.28544
SP1	H3K4	H3K4	H3K4	H3K4	5.78141	26.318	11.7543	4.94925
NRAS	H3K4	H3K4	H3K4	NA	38.588	29.7622	35.5624	0.459243
GPER1	NA	H3K4	H3K4	NA	0.025087	0.115055	1.54385	0.0152682
BCL2	Both	Both	Both	Both	0.0803731	0.48478	2.07169	0.57746
CREB5	Both	Both	Both	Both	0.11032	0.0832737	0.528357	0.0242783
EGFR	Both	Both	Both	Both	7.65526	1.87128	0.304755	0.571479
GNAS	Both	Both	Both	Both	120.91	80.791	43.5376	105.908
SHC3	Both	Both	Both	Both	0.049887	0	0.102778	0.0473431
MMP2	Both	Both	Both	Both	0.023281	0.0136573	0.0176001	0.175506
TGFA	Both	Both	Both	Both	0.103264	0.0443436	3.17716	5.27482
ITPR1	H3K4	Both	Both	Both	2.58439	0.276141	0.649387	4.86718
SHC2	H3K4	Both	Both	Both	0	0	1.41939	0.968791
NCOA2	Both	Both	H3K4	Both	4.89649	4.24642	7.03291	11.0084
GNAQ	Both	Both	H3K4	Both	7.71614	10.6113	13.3074	11.4489
ESR2	Both	Both	H3K4	Both	0.0436788	0.0123315	0.069964	0.0105699
ITPR2	Both	Both	H3K4	Both	1.0978	1.93371	3.42816	2.59957
KCNJ9	H3K27	H3K27	H3K27	H3K27	0	0	0	0
POMC	H3K27	H3K27	H3K27	H3K27	0	0	0	0
ADCY3	H3K4	H3K4	H3K4	Both	8.72864	6.59691	3.10102	1.81378
ITPR3	H3K4	H3K4	H3K4	Both	33.4653	23.1867	9.92482	6.58181
MAP2K2	H3K4	H3K4	H3K4	Both	8.73855	13.883	9.88763	11.291
ADCY6	H3K4	H3K4	H3K4	Both	18.9761	14.719	8.46086	18.3517
ADCY5	Both	Both	Both	Both	13.8022	0.0383018	0	5.87447
KCNJ6	Both	H3K27	Both	Both	0	0	0.0584636	0.018165
RAF1	H3K4	H3K4	H3K4	H3K4	12.1262	8.65332	10.7448	11.2093
RARA	H3K4	H3K4	H3K4	H3K4	25.3078	48.3684	14.3611	274.783
ADCY4	NA	H3K4	NA	H3K4	0.0146481	0.0309396	0.0125116	0.0124853
ADCY7	H3K4	Both	H3K4	Both	0.00561543	0	0.0222063	0.00417621
ADCY8	Both	H3K27	H3K27	H3K27	0	0	0	0
FOS	H3K4	Both	Both	Both	1.65599	1.92858	0.162313	1.08957
KRAS	H3K4	H3K4	H3K4	Both	12.1364	14.4343	16.6245	8.23752
NOS3	H3K4	H3K4	NA	NA	1.10879	0.228492	0.0226616	0
PGR	H3K27	NA	H3K4	NA	0.0278472	0.00290231	14.7545	43.7675
TFF1	NA	NA	H3K4	H3K4	2.28438	1.89863	1038.04	4626.9
HRAS	NA	NA	NA	NA	19.2753	24.4073	7.71837	14.2259
ATF2	NA	NA	NA	NA	5.16608	3.42811	6.71556	5.06767
JUN	NA	NA	NA	NA	23.6435	23.4197	11.9939	15.2601
SHC1	NA	NA	NA	NA	26.6974	22.8897	7.17952	46.9562
