# Supplementary material for: Analysis of H3K4me3 and H3K27me3 bivalent promotors in HER2+ breast cancer cell lines reveals variations depending on estrogen receptor status and significantly correlates with gene expression
Source: BMC Med Genomics. 2020 Jul 3;13:92. doi: 10.1186/s12920-020-00749-2 (PMC7333309; doi:10.1186/s12920-020-00749-2)
Supplement: Supplementary file 6 — Additional file 6: Supplementary Table 6. The combined list of genes for the HER and Estrogen signaling pathways according to KEGG, with their corresponding histone trimethylation status and GRO-seq values in FPKM. [file 12920_2020_749_MOESM6_ESM.xlsx]

## Sheet: ER_BV-Gene_epxr
	HER Signalling Pathway
	Bivalency Status				Gene Expression (FPKM)
Gene Symbol	AU565	SKBR3	MB361	UACC812	AU565	SKBR3	MB361	UACC812
ABL1	H3K4	H3K4	H3K4	Both	1.00794	2.14071	11.5474	0.440593
ABL2	H3K4	H3K4	H3K4	Both	5.89409	5.77172	2.40205	4.36551
ARAF	H3K4	Both	H3K4	Both	3.60199	2.68888	2.43064	0.134116
AREG	H3K4	H3K4	H3K4	H3K4	4.57256	4.43804	34.1061	27.2984
BAD	NA	NA	NA	NA	56.8276	89.1597	56.3061	0.931256
BRAF	H3K4	H3K4	H3K4	H3K4	3.3135	2.91791	4.01595	3.63852
BTC	Both	H3K4	H3K4	Both	7.26593	6.36895	8.71972	0
CBL	H3K4	H3K4	H3K4	H3K4	8.69279	5.77231	5.24203	1.88166
CBLB	Both	H3K4	H3K4	Both	1.90766	1.13074	2.88672	3.66211
CDKN1A	Both	H3K4	Both	Both	12.1029	13.6251	36.9592	2.13633
CDKN1B	H3K4	H3K4	H3K4	H3K4	19.0454	18.8109	43.1844	7.82588
CRK	H3K4	H3K4	H3K4	H3K4	13.1155	13.4964	14.8214	19.6027
EGF	Both	H3K4	H3K4	Both	3.6636	0.889632	1.182	0
EGFR	Both	Both	Both	Both	6.8822	1.71682	1.18834	0.449908
EIF4EBP1	H3K4	H3K4	H3K4	H3K4	10.852	26.1896	43.6507	2.11543
ELK1	H3K4	H3K4	H3K4	Both	5.94612	3.13852	5.44565	0.541491
ERBB2	H3K4	H3K4	H3K4	H3K4	280.027	279.056	59.0518	322.911
ERBB3	H3K4	H3K4	H3K4	H3K4	10.7313	8.9267	17.4302	12.6724
ERBB4	Both	Both	Both	Both	0.0427476	0.0281254	1.5007	0.598343
EREG	H3K4	H3K4	H3K4	Both	0	0.0670502	0.0511475	10.4773
GAB1	Both	Both	Both	Both	1.95339	2.9701	2.20285	1.34532
GRB2	H3K4	H3K4	H3K4	H3K4	2.06639	3.26386	11.698	5.03445
GSK3B	H3K4	H3K4	H3K4	H3K4	11.0856	8.10256	13.3367	11.2047
HBEGF	H3K4	H3K4	Both	Both	8.65778	6.16784	6.42302	0.827744
HRAS	NA	NA	NA	NA	0	0	0	0
JUN	NA	NA	NA	NA	30.3257	34.2658	33.7622	25.4751
KRAS	H3K4	H3K4	H3K4	Both	3.48469	4.17974	5.58881	8.00067
MAP2K1	H3K4	H3K4	H3K4	H3K4	17.1076	2.36691	2.54494	35.5523
MAP2K2	H3K4	H3K4	H3K4	Both	2.38386	4.47543	5.1426	0.8289
MAP2K4	Both	Both	Both	Both	2.9445	2.93294	6.35554	1.88221
MAP2K7	H3K4	H3K4	H3K4	H3K4	6.38843	9.32362	9.79311	14.341
MTOR	H3K4	H3K4	H3K4	H3K4	0.467295	0.710174	0.996628	0.478932
MYC	H3K4	H3K4	H3K4	Both	74.0472	78.9973	7.46175	15.4269
NCK1	H3K4	H3K4	H3K4	H3K4	17.6525	8.377	13.3469	3.30811
NCK2	Both	Both	Both	Both	11.4365	8.03595	10.7416	1.58019
NRAS	H3K4	H3K4	H3K4	NA	1.51561	3.86294	3.81986	1.92678
NRG1	Both	Both	Both	Both	0	0.0197702	0.0146909	0.012167
NRG2	Both	Both	Both	Both	5.11639	8.7928	1.40247	0.841353
NRG3	Both	Both	Both	Both	0	0	1.76372	0
NRG4	H3K27	H3K27	H3K27	H3K27	0.572847	0.752457	0.855869	1.86765
PAK1	Both	Both	Both	Both	0.979598	0.814069	0.667173	0
PAK2	H3K4	H3K4	H3K4	H3K4	4.98473	6.72618	7.60731	5.23444
PAK3	Both	Both	Both	Both	0.00928431	0.0205273	0.0953694	0.0776425
PAK4	H3K4	H3K4	H3K4	H3K4	17.1451	36.3408	8.02971	35.604
PAK5	Both	Both	H3K27	H3K27	0	0	0	0
PAK6	NA	H3K4	H3K4	H3K4	0.926086	6.61117	3.3493	0.833423
PLCG1	H3K4	H3K4	H3K4	H3K4	3.40592	7.11435	7.57633	1.45949
PLCG2	Both	Both	Both	Both	0.267357	0.0355497	0.276824	0.185059
PRKCA	Both	Both	Both	Both	3.53678	3.59622	5.55923	1.30209
PRKCB	H3K27	H3K27	NA	H3K27	0.0320959	0	0	0
PRKCG	Both	Both	Both	Both	0.76846	2.36212	1.08914	0
PTK2	Both	Both	H3K4	Both	1.38424	1.43063	4.52321	9.91245
RAF1	H3K4	H3K4	H3K4	H3K4	5.47338	4.6709	5.6762	11.4021
SHC1	NA	NA	NA	NA	17.2002	14.9674	9.87036	12.8445
SHC2	H3K4	Both	Both	Both	0.0682436	0.0328272	2.77863	0
SHC3	Both	Both	Both	Both	0.0700247	0.106041	0.20025	0
SHC4	H3K4	H3K4	Both	H3K27	1.04214	0.402186	0.460067	0
SRC	Both	Both	Both	Both	5.6938	6.84125	8.30801	3.55852
STAT5A	H3K27	H3K27	H3K27	H3K27	4.36415	5.29898	0.739483	0.336271
STAT5B	H3K4	H3K4	H3K4	H3K4	6.20407	4.99784	0.762391	1.44524
TGFA	Both	Both	Both	Both	0.0196247	0.109181	6.55951	0.500333
	Estrogen Signalling Pathway
	Bivalency Status				Gene Expression (FPKM)
Gene Symbol	AU565	SKBR3	MB361	UACC812	AU565	SKBR3	MB361	UACC812
ADCY1	H3K27	H3K27	Both	Both	3.32901	3.77605	5.56162	8.72973
ADCY2	Both	H3K27	Both	Both	0	0	0.0265533	0.20829
ADCY3	H3K4	H3K4	H3K4	Both	3.13313	3.89746	2.45325	2.35388
ADCY4	NA	H3K4	NA	H3K4	1.51597	3.48499	1.40989	0.548959
ADCY5	Both	Both	Both	Both	16.3783	1.00986	0.839201	3.89839
ADCY6	H3K4	H3K4	H3K4	Both	11.0917	9.4928	8.4581	2.83452
ADCY7	H3K4	Both	H3K4	Both	1.7083	1.76506	1.74965	0.223453
ADCY8	Both	H3K27	H3K27	H3K27	0	0	0	0
ADCY9	H3K4	H3K4	H3K4	H3K4	2.05898	2.7605	4.78658	4.07611
ATF2	NA	NA	NA	NA	1.17726	1.31779	2.68606	2.23081
ATF4	Both	Both	Both	Both	50.808	77.4422	73.3499	3.23322
ATF6B	H3K4	H3K4	Both	Both	0	0	0	0
BCL2	Both	Both	Both	Both	0.0125668	0.319973	0.887101	0.960767
CREB1	Both	Both	Both	Both	0.668603	0.697315	0.761754	4.84632
CREB3	H3K4	H3K4	H3K4	H3K4	33.6911	32.6387	42.6787	4.53584
CREB5	Both	Both	Both	Both	0.0784777	0.0440859	0.2142	0.0748015
CTSD	H3K4	H3K4	H3K4	H3K4	70.6963	37.0098	4.59441	13.4793
EBAG9	H3K4	H3K4	H3K4	H3K4	8.5916	13.1749	15.2026	1.27112
EGFR	Both	Both	Both	Both	6.8822	1.71682	1.18834	0.449908
ESR1	Both	Both	H3K4	H3K4	0.357156	0.109844	9.73127	4.70525
ESR2	Both	Both	H3K4	Both	3.77862	2.37195	3.20845	0.150445
FOS	H3K4	Both	Both	Both	19.9004	5.37965	5.76779	1.91495
GNAQ	Both	Both	H3K4	Both	0.841924	1.48003	2.27298	5.5787
GNAS	Both	Both	Both	Both	7.02761	8.26811	9.32318	16.6396
GPER1	NA	H3K4	H3K4	NA	2.80444	2.98318	6.98927	0.0817118
GRB2	H3K4	H3K4	H3K4	H3K4	2.06639	3.26386	11.698	5.03445
GRM1	H3K27	H3K27	H3K27	H3K27	0.0556318	0.00780989	0	0
HBEGF	H3K4	H3K4	Both	Both	8.65778	6.16784	6.42302	0.827744
HRAS	NA	NA	NA	NA	0	0	0	0
ITPR1	H3K4	Both	Both	Both	4.12356	3.20868	1.09544	1.80375
ITPR2	Both	Both	H3K4	Both	3.6811	3.32632	7.36923	4.14649
ITPR3	H3K4	H3K4	H3K4	Both	11.1089	12.9898	8.6057	1.38273
JUN	NA	NA	NA	NA	30.3257	34.2658	33.7622	25.4751
KCNJ3	H3K27	Both	Both	Both	0	0	1.23689	0.13555
KCNJ5	H3K27	H3K27	H3K27	NA	0.286794	0.0460324	0.0185531	0.127022
KCNJ6	Both	H3K27	Both	Both	0.024898	0.019091	0.118468	0.209154
KCNJ9	H3K27	H3K27	H3K27	H3K27	3.46255	4.58588	3.56329	0.5019
KRAS	H3K4	H3K4	H3K4	Both	3.48469	4.17974	5.58881	8.00067
KRT1	H3K27	H3K27	NA	NA	0	0	0	0
MAP2K1	H3K4	H3K4	H3K4	H3K4	17.1076	2.36691	2.54494	35.5523
MAP2K2	H3K4	H3K4	H3K4	Both	2.38386	4.47543	5.1426	0.8289
MMP2	Both	Both	Both	Both	0	0.0362156	0.0077133	0.00903588
MMP9	NA	Both	Both	Both	22.2382	6.36995	0.993736	0
NCOA1	H3K4	H3K4	H3K4	H3K4	0.598253	0.71438	1.08337	2.51951
NCOA2	Both	Both	H3K4	Both	9.34698	10.0736	4.47478	3.03848
NCOA3	H3K4	H3K4	H3K4	H3K4	12.3993	12.3315	4.39819	9.16229
NOS3	H3K4	H3K4	NA	NA	4.64384	1.40002	0.275948	0.0636441
NRAS	H3K4	H3K4	H3K4	NA	1.51561	3.86294	3.81986	1.92678
OPRM1	Both	H3K27	H3K27	H3K27	0.028214	0	0	0
PGR	H3K27	NA	H3K4	NA	0	0	9.76463	25.7025
POMC	H3K27	H3K27	H3K27	H3K27	2.05645	3.38923	1.09587	0
PRKCD	H3K4	H3K4	H3K4	H3K4	22.1289	20.727	3.05109	23.8888
RAF1	H3K4	H3K4	H3K4	H3K4	5.47338	4.6709	5.6762	11.4021
RARA	H3K4	H3K4	H3K4	H3K4	20.2713	21.1294	3.86822	3.55558
SHC1	NA	NA	NA	NA	17.2002	14.9674	9.87036	12.8445
SHC2	H3K4	Both	Both	Both	0.0682436	0.0328272	2.77863	0
SHC3	Both	Both	Both	Both	0.0700247	0.106041	0.20025	0
SHC4	H3K4	H3K4	Both	H3K27	1.04214	0.402186	0.460067	0
SP1	H3K4	H3K4	H3K4	H3K4	4.92227	5.59722	5.73508	14.6595
SRC	Both	Both	Both	Both	5.6938	6.84125	8.30801	3.55852
TFF1	NA	NA	H3K4	H3K4	0	0	12.6127	136.607
TGFA	Both	Both	Both	Both	0.0196247	0.109181	6.55951	0.500333
