# Supplementary material for: Analysis of H3K4me3 and H3K27me3 bivalent promotors in HER2+ breast cancer cell lines reveals variations depending on estrogen receptor status and significantly correlates with gene expression
Source: BMC Med Genomics. 2020 Jul 3;13:92. doi: 10.1186/s12920-020-00749-2 (PMC7333309; doi:10.1186/s12920-020-00749-2)
Supplement: Supplementary file 7 — Additional file 7: Supplementary Table 7. The complete differential expression analysis of genes downstream of the HER2 pathway, comparing the ER+ with the ER- HER2+ patients in the TCGA data, with the corresponding bivalent promoter status found in our 4 cell lines. [file 12920_2020_749_MOESM7_ESM.xlsx]

## Sheet: Sheet1
Genes	TCGA Mean ER-	TCGA Mean_ER+	pvalue	padj	AU565	SKBR3	MB361	UACC812
EGFR	4255.32	1032.16	9.34e-09	5.14e-07	Both	Both	Both	Both
HDAC11	1178.71	2209.11	5.22e-09	5.14e-07	H3K4	H3K4	H3K4	H3K4
PADI2	13566.2	3909.07	2.69e-08	9.85e-07	H3K4	H3K4	H3K4	H3K4
MSMB	108.294	1019.47	2.84e-07	7.81e-06	H3K4	H3K4	H3K27	NA
SPRY4	3322.68	2033.51	4.7e-07	1.03e-05	H3K4	H3K4	H3K4	Both
PRKACB	3114.35	7224.62	1.71e-06	3.13e-05	Both	H3K4	H3K4	H3K4
C2orf54	6664.59	1740.34	5.34e-06	8.39e-05	H3K4	H3K4	Both	H3K4
COL9A2	530.529	1131.71	1.06e-05	0.000145532	Both	Both	H3K4	Both
TJP3	1814.35	2869.42	1.94e-05	0.000237393	H3K4	H3K4	H3K4	H3K4
DSC2	6958.56	3751.01	8.39e-05	0.00084776	H3K4	H3K4	H3K4	H3K4
KRT7	46998.2	21373.8	9.25e-05	0.00084776	H3K4	H3K4	H3K4	H3K4
MICALL2	798.735	1120.52	8.78e-05	0.00084776	Both	Both	Both	Both
GGT1	4120	1856.94	0.000130646	0.00100209	H3K4	NA	H3K4	NA
HLA-DOB	283.853	146.843	0.000121397	0.00100209	NA	H3K27	H3K27	H3K27
TES	6267.21	4322.84	0.000136649	0.00100209	H3K4	H3K4	H3K4	Both
GRB7	19522.9	9486.44	0.000151814	0.00104372	H3K4	H3K4	H3K4	H3K4
TMPRSS2	2215.91	1031.48	0.000215638	0.00139531	H3K4	H3K4	H3K4	Both
BCL11A	431.029	161.067	0.000229481	0.00139666	Both	Both	Both	Both
KMO	2436.18	1157.3	0.000241241	0.00139666	H3K4	H3K4	Both	Both
CDR2L	3813.56	2289.99	0.000314624	0.00173043	H3K4	H3K4	H3K4	H3K4
MACROD1	415.706	582.91	0.000396886	0.00207893	H3K4	Both	Both	Both
STARD3	21362.2	12410.4	0.000760974	0.00380487	H3K4	H3K4	H3K4	H3K4
ERBB2	302441	168930	0.00106668	0.00510152	H3K4	H3K4	H3K4	H3K4
VLDLR	1718.06	1004.34	0.0015452	0.00708219	NA	NA	NA	NA
RNF123	1765.68	2124.94	0.00230482	0.0101412	NA	NA	NA	NA
PKD1	3058.32	3757.13	0.00469897	0.0198803	NA	NA	NA	H3K4
EGR1	9793.62	18680.4	0.00638702	0.0260212	Both	Both	Both	Both
NR1H2	2741.91	3140.22	0.00719959	0.0282841	H3K4	Both	H3K4	H3K4
ST6GAL1	8994.97	5555.26	0.0086944	0.0329788	Both	H3K4	Both	Both
ATG2A	1652.56	2460.58	0.00932351	0.0341862	H3K4	H3K4	H3K4	H3K4
ITPKC	2043.29	2397.91	0.011978	0.0425027	H3K4	NA	NA	NA
CEACAM7	182.029	97.0225	0.0132862	0.0456714	NA	H3K27	H3K27	NA
RPL19	208086	132075	0.0193037	0.0643456	H3K4	H3K4	H3K4	H3K4
DEPDC5	843.941	968.64	0.0255155	0.0823916	H3K4	H3K4	H3K4	H3K4
YEATS2	3427.03	2829.35	0.0262155	0.0823916	H3K4	H3K4	H3K4	H3K4
ZMYM2	5054.65	5962.18	0.0282423	0.086296	H3K4	H3K4	H3K4	H3K4
CPD	11997.2	16008.9	0.0373542	0.111053	H3K4	H3K4	H3K4	H3K4
PIH1D1	2309.47	2563.42	0.0453941	0.131404	NA	NA	NA	NA
SNED1	1569.32	1848.13	0.0528839	0.14916	H3K4	H3K4	Both	H3K4
MCTP2	413.588	278.618	0.060203	0.165558	Both	Both	Both	Both
MED1	32050.7	21541.2	0.0638895	0.169185	H3K4	H3K4	H3K4	H3K4
NXF3	2.44118	3.66292	0.0645979	0.169185	H3K27	H3K27	H3K27	H3K27
MNT	1323.18	1388.12	0.0897307	0.229544	H3K4	H3K4	H3K4	H3K4
NDRG1	19640.1	14023.3	0.0953406	0.238352	H3K4	H3K4	Both	Both
C17orf63	3430.15	3028.43	0.113598	0.271648	NA	NA	NA	NA
IER2	5353.82	6275.15	0.111171	0.271648	H3K4	H3K4	H3K4	H3K4
RPS6KA5	715.353	791.494	0.11684	0.273455	H3K4	H3K4	H3K4	H3K4
ALAS1	2759.85	2980.6	0.123515	0.283056	H3K4	H3K4	H3K4	Both
ELF3	13194.2	10325.1	0.15094	0.338846	H3K4	H3K4	H3K4	H3K4
SPRY1	2119.03	2525.47	0.157699	0.346938	Both	H3K4	H3K4	Both
MAFF	1008.06	1151.6	0.162516	0.350524	H3K4	H3K4	H3K4	H3K4
GPR137	1178.44	1296.39	0.173579	0.367186	H3K4	H3K4	H3K4	H3K4
TGIF1	3836.85	3983.4	0.19268	0.399903	H3K4	H3K4	H3K4	H3K4
TRAF4	6979.53	6217.85	0.207988	0.42368	H3K4	H3K4	H3K4	H3K4
DLGAP4	6617.74	5994.79	0.231564	0.463125	Both	Both	Both	Both
ILVBL	2882.35	3325.03	0.239983	0.463125	H3K4	H3K4	H3K4	H3K4
MED15	4487.32	4059.74	0.236932	0.463125	H3K4	H3K4	H3K4	H3K4
CATSPERB	370	278.596	0.245881	0.466326	H3K4	H3K4	H3K4	H3K4
ZSCAN2	906.235	808.742	0.262987	0.490315	H3K4	H3K4	H3K4	Both
DUSP4	3954.03	3537.61	0.292585	0.536142	Both	H3K4	H3K4	Both
HNRNPL	14624.2	14921.2	0.297315	0.536142	H3K4	H3K4	H3K4	H3K4
TRPM4	3136.5	3336.56	0.312202	0.545115	Both	Both	H3K4	H3K4
UBOX5	924.059	961.551	0.31033	0.545115	H3K4	H3K4	H3K4	H3K4
CRAT	11185.5	9482.61	0.321658	0.55285	H3K4	H3K4	H3K4	H3K4
TRIB1	7987.24	8131.2	0.33453	0.566128	Both	Both	Both	Both
CLN3	5516.91	4838	0.369304	0.572161	H3K4	H3K4	H3K4	H3K4
CLN3_1	5516.91	4838	0.369304	0.572161	NA	NA	NA	NA
IRF8	934.618	996.494	0.354085	0.572161	Both	H3K27	H3K27	Both
LDLR	5175.09	5377.31	0.363786	0.572161	H3K4	H3K4	H3K4	H3K4
MB	1744.97	1787.54	0.353282	0.572161	H3K4	H3K4	H3K4	H3K4
ZFP36L1	24055.7	20854.3	0.354973	0.572161	H3K4	H3K4	H3K4	H3K4
PXDN	13914.8	11933.1	0.375593	0.573822	Both	Both	Both	Both
PRSS22	558.765	483.09	0.386366	0.582195	H3K4	H3K4	H3K4	H3K4
TRIM62	1108.44	1020.29	0.393624	0.585116	Both	Both	Both	Both
JUN	10110.4	11299.2	0.419943	0.615917	NA	NA	NA	NA
ACSF2	4245.97	3373.99	0.44601	0.645541	H3K4	H3K4	H3K4	H3K4
COL15A1	8531.79	8372.38	0.454158	0.648798	Both	Both	Both	Both
DDIT4	10530.8	9102.56	0.487685	0.664787	H3K4	H3K4	H3K4	H3K4
INPP5D	1514.5	1360.24	0.489525	0.664787	H3K27	Both	H3K27	Both
PTPRF	41676.9	38819.5	0.488072	0.664787	H3K4	H3K4	H3K4	H3K4
SYT17	644.324	706.438	0.480955	0.664787	H3K4	H3K4	Both	Both
PRSS8	12822	11928.7	0.498286	0.668432	H3K4	H3K4	H3K4	H3K4
ACADVL	8773	8902.55	0.51716	0.685393	NA	NA	NA	NA
SUPT6H	10523.4	11686	0.538053	0.704593	NA	NA	NA	NA
DHRS3	2592.03	2242.53	0.578803	0.723176	H3K4	H3K4	Both	Both
FOXO1	2034.56	1972.27	0.585115	0.723176	H3K4	Both	Both	Both
LY75	1548.76	1609.38	0.578088	0.723176	NA	NA	NA	NA
LY75_1	1548.76	1609.38	0.578088	0.723176	NA	NA	NA	NA
WSB1	4390.59	3775.79	0.584407	0.723176	Both	Both	Both	Both
GGA1	2874.09	2954.36	0.606683	0.733354	H3K4	H3K4	H3K4	H3K4
TNFRSF11B	271.471	271.809	0.605322	0.733354	H3K27	Both	Both	Both
CRTAM	76.0882	82.7303	0.625687	0.740862	H3K27	H3K27	H3K27	H3K27
KLHL24	3840.71	3570.02	0.626365	0.740862	Both	H3K4	Both	Both
FOXF1	35.7647	31.6629	0.656015	0.767677	H3K4	NA	H3K4	H3K4
KLF5	1668.32	1483.93	0.671054	0.77701	H3K4	H3K4	H3K4	Both
KRT15	7297.71	6994.91	0.709498	0.812966	H3K4	H3K4	H3K4	H3K4
BDKRB2	1221.15	1064.26	0.720767	0.817365	H3K4	H3K4	H3K4	Both
NPR3	181.618	193.506	0.738315	0.824881	Both	Both	Both	Both
RBM15B	5840.03	5795.1	0.749892	0.824881	H3K4	H3K4	H3K4	H3K4
SLC24A6	1833.59	1805.84	0.742599	0.824881	NA	NA	NA	NA
KIAA0100	19951	20971.5	0.804851	0.876571	H3K4	H3K4	H3K4	H3K4
SPAG5	3523.56	3567.19	0.822642	0.887163	NA	NA	NA	NA
HK2	8162.38	7839.16	0.847421	0.905013	H3K4	H3K4	H3K4	Both
C10orf10	3861.38	4216.73	0.882083	0.932972	NA	NA	NA	NA
PPAP2B	4622.15	4412.54	0.896147	0.93882	NA	NA	NA	NA
ERAL1	4125.32	4354.52	0.929624	0.964704	H3K4	H3K4	H3K4	H3K4
TRIM38	1745.21	1709.22	0.945757	0.972273	H3K4	H3K4	H3K4	H3K4
FASN	86156.6	82092.7	0.964728	0.982594	H3K4	H3K4	H3K4	H3K4
OR2A9P	420.5	412.64	0.99755	0.99755	NA	H3K27	NA	NA
OR2A9P_1	420.5	412.64	0.99755	0.99755	NA	NA	NA	NA
