# Supplementary material for: Analysis of H3K4me3 and H3K27me3 bivalent promotors in HER2+ breast cancer cell lines reveals variations depending on estrogen receptor status and significantly correlates with gene expression
Source: BMC Med Genomics. 2020 Jul 3;13:92. doi: 10.1186/s12920-020-00749-2 (PMC7333309; doi:10.1186/s12920-020-00749-2)
Supplement: Supplementary file 8 — Additional file 8: Supplementary Table 8. The complete differential expression analysis of genes downstream of the estrogen signaling pathway, comparing the ER+ with the ER- HER2+ patients in the TCGA data, with the corresponding bivalent promoter status found in our 4 cell lines. [file 12920_2020_749_MOESM8_ESM.xlsx]

## Sheet: Sheet1
Genes	TCGA Mean ER-	TCGA Mean ER+	pvalue	padj	AU565	SKBR3	MB361	UACC812
ESR1	1957.85	28587.2	1.21e-27	4.97e-26	Both	Both	H3K4	H3K4
TTLL4	2292.15	1222.79	2.86e-15	5.87e-14	H3K4	H3K4	H3K4	H3K4
CA12	6494.32	26181.7	1.75e-12	2.39e-11	Both	H3K4	H3K4	Both
GATA3	10042.4	30906	1.74e-10	1.78e-09	Both	Both	Both	Both
IDE	2696.24	2470.56	6.17e-07	5.06e-06	H3K4	H3K4	H3K4	H3K4
TIMM17B	2089.91	1922.64	1.08e-06	7.35e-06	NA	NA	NA	NA
RAB11A	13538.1	12663.3	2.86e-06	1.68e-05	H3K4	H3K4	H3K4	H3K4
TFF3	11984.4	16748.8	8.35e-05	0.000428101	H3K27	H3K27	H3K4	H3K4
CYB561	20940.6	17868.9	0.000118782	0.000541117	H3K4	Both	H3K4	H3K4
ST3GAL6	324.147	249.91	0.000135082	0.000553835	NA	NA	NA	H3K27
FBP1	2520.97	5160.04	0.000213213	0.000794704	H3K4	H3K4	H3K4	H3K4
LIN7A	116.176	352.674	0.00220491	0.00753346	Both	Both	H3K4	Both
SOX13	4161.82	4182.33	0.00308717	0.00973645	H3K4	H3K4	H3K4	H3K4
KIAA1279	2414.85	2747.07	0.00399149	0.0116894	NA	NA	NA	NA
C10orf116	3067.85	6545.65	0.0045883	0.0125413	NA	NA	NA	NA
TGFB3	4358.59	4501.4	0.00557373	0.0142827	H3K4	H3K4	H3K4	H3K4
HIF1AN	3677.74	4135.13	0.00619133	0.014932	H3K4	H3K4	Both	Both
ANXA9	1033.79	2243.66	0.0105007	0.0236189	H3K4	NA	H3K4	H3K4
PCBP2	25977.3	30070.9	0.0109454	0.0236189	H3K4	H3K4	H3K4	H3K4
DCXR	4647.12	4573.57	0.0305648	0.0596741	H3K4	H3K4	H3K4	H3K4
MLPH	9906.74	16945.7	0.0294396	0.0596741	H3K4	H3K4	H3K4	H3K4
RSAD1	2748.44	3013.98	0.0340068	0.0633762	H3K4	H3K4	H3K4	H3K4
SLC35A1	2112.53	2362.82	0.0359947	0.0641645	Both	H3K4	H3K4	H3K4
EPN3	4359.79	4629.84	0.0934258	0.159602	H3K4	H3K4	H3K4	H3K4
SPDEF	11380.4	12136.9	0.105536	0.17308	H3K4	H3K4	H3K4	H3K4
GPD1L	5169.06	6084.04	0.12489	0.182874	H3K4	H3K4	H3K4	H3K4
PFDN5	9398.71	11021.7	0.120626	0.182874	H3K4	H3K4	H3K4	H3K4
ST6GALNAC2	2464.21	4121.24	0.116478	0.182874	H3K4	H3K4	H3K4	H3K4
MAGED2	25571	40773.9	0.132457	0.187267	Both	Both	H3K4	H3K4
C14orf132	1494	1557	0.192186	0.262654	Both	Both	Both	Both
SNX2	3717	4704.04	0.211411	0.279608	Both	Both	H3K4	Both
SLC1A4	6782.91	7814.07	0.239602	0.30699	Both	H3K4	H3K4	H3K4
SSH3	2820.53	4392.69	0.264045	0.328055	H3K4	H3K4	H3K4	H3K4
TOB1	15365.7	17296.5	0.358645	0.432483	H3K4	H3K4	H3K4	H3K4
ROGDI	1622.71	2063.24	0.414287	0.485308	H3K4	H3K4	H3K4	H3K4
DALRD3	2289.91	3057.44	0.427594	0.486982	NA	NA	NA	NA
AR	2401.18	3003.57	0.504429	0.558962	Both	Both	Both	Both
RHOB	20181.1	27127	0.580308	0.626122	H3K4	H3K4	H3K4	H3K4
FOXA1	14644.3	21043.2	0.643261	0.676249	Both	H3K4	H3K4	H3K4
ACOT2	955.265	1200.48	0.764972	0.784096	H3K4	H3K4	H3K4	H3K4
FRAT1	265.059	363.596	0.965458	0.965458	H3K4	H3K4	H3K4	Both
